# Supplementary material for: Metagenomic Predictions: From Microbiome to Complex Health and Environmental Phenotypes in Humans and Cattle
Source: PLoS One. 2013 Sep 4;8(9):e73056. doi: 10.1371/journal.pone.0073056 (PMC3762846; doi:10.1371/journal.pone.0073056)
Supplement: File S2 — Contains scripts for running metagenomic predictions (MetagenomicPredictionForASReml.R, MetagenomicPredictions.R), an example metagenomic profile matrix (MPM.txt) and an example phenotype file (Phenotypes.txt). (ZIP) [file pone.0073056.s002.zip]

Archive with 4 entries (4 files):
- SupportingInformationS2/MetagenomicPredictionForASReml.R
- SupportingInformationS2/MetagenomicPredictions.R
- SupportingInformationS2/MPM.txt
- SupportingInformationS2/Phenotypes.txt
