# Supplementary material for: Metagenomic Predictions: From Microbiome to Complex Health and Environmental Phenotypes in Humans and Cattle
Source: PLoS One. 2013 Sep 4;8(9):e73056. doi: 10.1371/journal.pone.0073056 (PMC3762846; doi:10.1371/journal.pone.0073056)
Supplement: File S2 — Contains scripts for running metagenomic predictions (MetagenomicPredictionForASReml.R, MetagenomicPredictions.R), an example metagenomic profile matrix (MPM.txt) and an example phenotype file (Phenotypes.txt). (ZIP) [file pone.0073056.s002.zip › SupportingInformationS2/MetagenomicPredictionForASReml.R]

## Written by Elizabeth Ross June 2013
##
##
##
## This script thats a count matrix and prepares files for use in ASReml. Please cite ASReml if you use it to perform BLUP: Gilmour AR, Gogel BJ, Cullis BR, Thompson R (2006) ASReml User Guide Release 2.0. VSN International Ltd, Hemel Hempstead, HP1 1ES, UK.
##
##
## The count matrix can be generated by aligning sequencing reads to a contig database, then tallying up the number of reads for each contig from each sample.
##
##

#Check inputs are supplied
if( length( commandArgs(trailingOnly = TRUE) ) < 2 ) {stop(paste(
"\n\n\nYou must supply three arguments in the following order: \n1) The Metagenomic Profile Matrix (a space deliminated matrix with one row per sample).\n
2) The Reference Phenotype File (Which includes sample names and phenotypic values for the reference individuals. Sample names must match the names in the Metagenomic Profile Matrix exactly so that the correct phenotype is assigned to the correct sample).\n
\n\nSome methods of running the script is\nR CMD BATCH --slave \"--args MetagenomicProfileMatrix.txt Phenotypes.txt\" /path/to/MetagenomicPredictions.R\nor\nRscript /path/to/MetagenomicPredictions.R  MetagenomicProfileMatrix.txt Phenotypes.txt \nor\nAlternativly the code can be run the the R terminal one line at a time.\n"
))}

#Read variables
MPM <- commandArgs(trailingOnly = TRUE)[1]
PhenData <- commandArgs(trailingOnly = TRUE)[2]


##Read Metagenomic Profile Matrix
ReadFilesMatrix <- function(MPM) {

#Read matrix
b<-as.matrix(read.table(MPM, row.names=1))

#Print Information
cat(paste("Finished reading Metagenomic Profile Matrix. Matrix has", nrow(b), "samples and", ncol(b),"contigs.\n", sep =" " ))

#Check for multiple rows and cols in matrix
if (nrow(b)<=1 || ncol(b)<=1) {stop("The matrix has not been read correctly, check format.")}

#Return matrix
return(b)
}


##Read Phenotypes
ReadFilesPhenotypes <- function(PhenData) {

#Read phenotype file
data <- read.table(PhenData)

#Create dataframe for phenotypes
data.frame(gid=data$V1, y=data$V2) -> data

#Print Information
cat(paste("Finished reading phenotype file which contains", nrow(data),"phenotypes.\n", sep=" " ) )

#Return phenotype dataframe
return(data)

}


##Make the Metagenomic Relationship Matrix
MakeMRM <- function(b) {

##Remove low abundance contigs
b <- b[,colSums(b) > 9 ]

#logn of counts
log((b+0.01)) -> c

#scale to mean = 0 sd = 1
scale(c, center=TRUE, scale=TRUE) -> d

#remove any collumn with Nan values (no varience)
c[,!is.nan(colSums(d))] -> e

#Print Information
cat(paste("Metagenomic Profile Matrix has been filtered and scaled. Matrix has", nrow(b), "samples and", ncol(b),"contigs.\n", sep =" " ))

# get XX'
e %*% t(e) -> f

# XX' / number of contigs
f/ncol(e) -> G

#Solve G matrix
Ginv <- try(solve(G))

if (class(Ginv) == "try-error") {cat("Warning: Having trouble solving relationship matrix. Trying adding 0.1 to diagonal.\n"); diag(G) <- diag(G)+0.1 ; Ginv <- try(solve(G))}
if (class(Ginv) == "try-error") {cat("Warning: Having trouble solving relationship matrix. Trying adding 1 to diagonal.\n"); diag(G) <- diag(G)+1 ; Ginv <- try(solve(G))}
if (class(Ginv) == "try-error") {stop ("Can not solve matrix")}


#Print Information
cat("Metagenomic relationship matrix calculated and solved.\n")

#Return Inverse Metgenomic Relationship Matrix
return(Ginv)
}


#Make Output files
MakeOutput <- function(Ginv, data, MPM, PhenData) {

#Rename with numbers
namesGinv <- data.frame(name=row.names(Ginv), keyID=1:nrow(Ginv))

#Write a key file that allocates the original names to their new number
KeyName<-paste("SampleNameKey_for_",MPM, sep="" )
write.table(namesGinv, row.names=F, quote=F, file=KeyName)
cat("Sample Key written\n")

#Melt the Ginv matrix so that it is compatible with ASReml
GivMelt<-matrix(ncol=3)
for ( row in 1:nrow(Ginv)) {
col=1 ; while (col <= row) { GivMelt <- rbind(GivMelt, c(row, col, Ginv[row,col])) ; col=col+1 }  }
GivMelt <- GivMelt[-1,]

#Write the melted Ginv data to a file with extension .giv
GinvFileName <- paste(MPM, ".giv", sep="")
write.table(GivMelt, quote=F, row.names=F, col.names=F, file=GinvFileName)
cat("Ginv file written\n")

#Write new phenotype file
data$NewID <- match(data$gid ,row.names(Ginv) )
PhenotypeFileName <- paste(PhenData,".phen", sep="")
write.table(data, quote=F, row.names=F, col.names=F,file=PhenotypeFileName)

#Write the .as file that is used to run ASReml
asFile <- paste(MPM, ".as", sep="")
write(paste("MetagenomicPredictions\n name !ALPHA ",nrow(data)," !LL ", max(nchar(as.character(data$gid)))+1,"\n phenotype\n id ",nrow(data),"\n",GinvFileName,"\n", PhenotypeFileName," !AISING\nphenotype ~ mu !r giv(id,1)\n", sep=""), file=asFile)
cat(".as file written\n")

}


###Read in files, make relationship matrix
ReadFilesMatrix(MPM) -> b
ReadFilesPhenotypes(PhenData) -> data
MakeMRM(b) -> Ginv
MakeOutput(Ginv, data, MPM, PhenData)
