# Supplementary material for: Metagenomic Predictions: From Microbiome to Complex Health and Environmental Phenotypes in Humans and Cattle
Source: PLoS One. 2013 Sep 4;8(9):e73056. doi: 10.1371/journal.pone.0073056 (PMC3762846; doi:10.1371/journal.pone.0073056)
Supplement: File S2 — Contains scripts for running metagenomic predictions (MetagenomicPredictionForASReml.R, MetagenomicPredictions.R), an example metagenomic profile matrix (MPM.txt) and an example phenotype file (Phenotypes.txt). (ZIP) [file pone.0073056.s002.zip › SupportingInformationS2/MetagenomicPredictions.R]

## Written by Elizabeth Ross June 2013
##
## If you use this script please cite rrBLUP in addition to the metagenomic prediction paper.
## rrBLUP citation is: Endelman JB (2011) Ridge regression and other kernels for genomic selection with R package rrBLUP. The Plant Genome 4: 250-255
##
## This script thats a count matrix and performs a metagenomic prediction.
## The count matrix can be generated by aligning sequencing reads to a contig database, then tallying up the number of reads for each contig from each sample.
##
##

#Check inputs are supplied
if( length( commandArgs(trailingOnly = TRUE) ) < 3 ) {stop(paste(
"\n\n\nYou must supply three arguments in the following order: \n1) The Metagenomic Profile Matrix (a space deliminated matrix with one row per sample).\n
2) The Reference Phenotype File (Which includes sample names and phenotypic values for the reference individuals. Sample names must match the names in the Metagenomic Profile Matrix exactly so that the correct phenotype is assigned to the correct sample).\n
3)The Output File name which will contain the metagenomic predictions.\n\n\n
\n\nSome methods of running the script is\nR CMD BATCH --slave \"--args MetagenomicProfileMatrix.txt Phenotypes.txt PredictedPhenotypes.txt\" /path/to/MetagenomicPredictions.R\nor\nRscript /path/to/MetagenomicPredictions.R  MetagenomicProfileMatrix.txt Phenotypes.txt PredictedPhenotypes.txt\nor\nAlternativly the code can be run the the R terminal one line at a time.\n"
))}

#Check if rrBLUP package is installed and if not attempt to install
if (!require(rrBLUP)) { try(install.packages('rrBLUP', repos='http://cran.us.r-project.org')) ; try( require(rrBLUP)) }
if (!require(rrBLUP)) { try(install.packages('rrBLUP', repos='http://cran.us.r-project.org', lib=getwd())) ; try(require(rrBLUP, lib=getwd())) }
if (!require(rrBLUP)) {print("Can not seem to install the rrBLUP package.  Please install the rrBLUP package manually and rerun the script") ; stop() }

#Get command line arguments
MPM <- commandArgs(trailingOnly = TRUE)[1]
PhenData <- commandArgs(trailingOnly = TRUE)[2]
OutFile <- commandArgs(trailingOnly = TRUE)[3]


##Read Metagenomic Profile Matrix
ReadFilesMatrix <- function(MPM) {

#Read matrix
try(b<-as.matrix(read.table(MPM, row.names=1)))
if (!exists("b")) {read.table(MPM) -> b}
if (ncol(b) == 2) {print("I detect only 2 collums in this data, Attempting to read the data differently.") ; table(b) -> b}
if (ncol(b) == 3) {print("I detect only 3 collums in this data, Attempting to read the data differently.") ;
        if (!require(reshape2)) { try(install.packages('reshape2', repos='http://cran.us.r-project.org')) ; try( require(reshape2)) }
        if (!require(reshape2)) { try(install.packages('reshape2', repos='http://cran.us.r-project.org', lib=getwd())) ; try( require(reshape2)) }
        if (!require(reshape2)) { stop("I can not seem to import the data.  Please check that the file is a space delimited file with one row per sample.  The first collumn should contain sample names, then each collumn should contain counts for each contig.") }
        acast(b, V1 ~ V2) -> b
}
if (!exists("b")) {stop("I can not seem to import the data.  Please check that the file is a space delimited file with one row per sample.  The first collumn should contain sample names, then each collumn should contain counts for each contig.")  }

#Print Information
cat(paste("Finished reading Metagenomic Profile Matrix. Matrix has", nrow(b), "samples and", ncol(b),"contigs.\n", sep =" " ))

#Check for multiple rows and cols in matrix
if (nrow(b)<=1 || ncol(b)<=1) {stop("The matrix has not been read correctly, check format.")}

#Return matrix
return(b)
}


##Read Phenotypes
ReadFilesPhenotypes <- function(PhenData) {

#Read phenotype file
data <- read.table(PhenData)

#Create dataframe for phenotypes
data.frame(gid=data$V1, y=data$V2) -> data

#Print Information
cat(paste("Finished reading phenotype file which contains", nrow(data),"phenotypes.\n", sep=" " ) )

#Return phenotype dataframe
return(data)

}


##Make the Metagenomic Relationship Matrix
MakeMRM <- function(b) {

##Remove low abundance contigs
b <- b[,colSums(b) > 9 ]

#logn of counts
log((b+0.01)) -> c

#scale to mean = 0 sd = 1
scale(c, center=TRUE, scale=TRUE) -> d

#remove any collumn with Nan values (no varience)
c[,!is.nan(colSums(d))] -> e

#Print Information
cat(paste("Metagenomic Profile Matrix has been filtered and scaled. Matrix has", nrow(b), "samples and", ncol(b),"contigs.\n", sep =" " ))

# get XX'
e %*% t(e) -> f

# XX' / number of contigs
f/ncol(e) -> G

#Print Information
cat("Metagenomic relationship matrix calculated.\n")

#Return Metgenomic Relationship Matrix
return(G)
}


##Run the rrBLUP package to predict phenotypes of unknown samples
RunrrBLUP <- function(G,data,OutFile) {

#Load rrBLUP package
if (!require(rrBLUP)) {tester=1}

#use rrBLUP to predict unknown phenotypes
ans <- kin.blup(data=data,geno="gid",pheno="y",K=G)

#Name predicted phenotypes
rownames(ans$g) <- row.names(G)

#Write predicted phenotypes to the out file
write.table(ans$g[!rownames(ans$g) %in% levels(data$gid)], OutFile , quote=FALSE, col.names=FALSE)

#Print Information
cat(paste("Predictions by rrBLUP complete.\nVg is:",ans$Vg,"\nVe is:",ans$Ve,"\nPredictions are in: ", OutFile, "\n\n\n\n",sep=" "))

}


###Read in files, make relationship matrix, run predictions using rrBLUP
ReadFilesMatrix(MPM) -> b
ReadFilesPhenotypes(PhenData) -> data
MakeMRM(b) -> G
RunrrBLUP(G,data,OutFile)
