# Supplementary material for: Metagenomic Predictions: From Microbiome to Complex Health and Environmental Phenotypes in Humans and Cattle
Source: PLoS One. 2013 Sep 4;8(9):e73056. doi: 10.1371/journal.pone.0073056 (PMC3762846; doi:10.1371/journal.pone.0073056)
Supplement: File S2 — Contains scripts for running metagenomic predictions (MetagenomicPredictionForASReml.R, MetagenomicPredictions.R), an example metagenomic profile matrix (MPM.txt) and an example phenotype file (Phenotypes.txt). (ZIP) [file pone.0073056.s002.zip › SupportingInformationS2/MPM.txt]

Grapemarc-Con-3060 33 49 4 14 4 37 2 28 31 78 28 8 24 321
Grapemarc-Con-5679 37 80 3 1 4 46 2 46 41 140 55 6 38 176
Grapemarc-Con-6870 50 49 3 4 0 41 2 48 46 91 284 2 20 77
Grapemarc-Dry-1990 49 59 4 2 2 53 6 50 22 74 44 4 28 247
Grapemarc-Dry-3082 32 50 2 5 10 56 11 38 11 76 74 4 4 230
Grapemarc-Dry-5592 52 79 3 3 6 94 0 76 46 132 84 4 32 372
Grapemarc-Wet-1912 29 68 0 4 4 58 0 48 34 109 34 0 14 272
Grapemarc-Wet-2074 40 49 4 4 6 81 2 83 26 85 62 4 36 515
Grapemarc-Wet-6747 26 68 7 2 7 57 10 49 44 94 40 4 15 130
Grapemarc-Wet-6853 24 44 2 6 8 63 0 59 25 128 76 4 20 190
6803-control-rumen 35 57 0 0 0 160 2 95 37 224 18 0 31 146
6859-control-rumen 42 69 2 2 2 114 4 83 30 217 70 0 50 192
3063-FT-rumen 19 42 0 4 0 121 0 108 38 197 109 0 9 89
6838-FT-rumen 37 77 0 2 0 229 0 241 38 207 4 0 36 108
7920-FT-rumen 35 31 0 0 2 89 4 74 24 209 79 2 28 113
FCE-2287 4 22 6 10 16 8 12 8 8 87 56 6 4 8
FCE-462 4 21 34 40 25 9 52 8 12 55 56 45 4 30
FCE-809 9 38 44 51 58 16 56 20 16 93 30 39 8 34
FCE-826 6 8 54 65 90 10 67 0 8 32 12 51 4 40
FCE-8421 6 22 40 63 75 17 44 18 0 67 24 56 8 29
