# Supplementary material for: Metagenomic Predictions: From Microbiome to Complex Health and Environmental Phenotypes in Humans and Cattle
Source: PLoS One. 2013 Sep 4;8(9):e73056. doi: 10.1371/journal.pone.0073056 (PMC3762846; doi:10.1371/journal.pone.0073056)
Supplement: File S2 — Contains scripts for running metagenomic predictions (MetagenomicPredictionForASReml.R, MetagenomicPredictions.R), an example metagenomic profile matrix (MPM.txt) and an example phenotype file (Phenotypes.txt). (ZIP) [file pone.0073056.s002.zip › SupportingInformationS2/Phenotypes.txt]

Grapemarc-Con-3060 0.6403346
Grapemarc-Con-5679 1.741141
Grapemarc-Con-6870 0.439536
Grapemarc-Dry-1990 -0.3529012
Grapemarc-Dry-3082 -0.6074851
Grapemarc-Dry-5592 -0.6935416
Grapemarc-Wet-1912 0.6546774
Grapemarc-Wet-2074 -0.3349727
Grapemarc-Wet-6747 -0.6935416
Grapemarc-Wet-6853 -0.3708296
